# Supplementary material for: Association between the expression of lncRNA BASP-AS1 and volume of right hippocampal tail moderated by episode duration in major depressive disorder: a CAN-BIND 1 report
Source: Transl Psychiatry. 2021 Sep 8;11:469. doi: 10.1038/s41398-021-01592-4 (PMC8433329; doi:10.1038/s41398-021-01592-4)
Supplement: Supplementary file 2 — Supplemental Table S5 [file 41398_2021_1592_MOESM2_ESM.xlsx]

## Sheet: Feuil1
Table S5. Association between mRNAs and volume of substructures of hippocampus in MDD
RNA	Hippocampus	HATA right		HATA left		fimbria right		fimbria left		CA4 right		CA4 left		CA3 right		CA3 left		CG ML DG right		CG ML DG left		Molecular layer right		Molecular layer left		parasubiculum right		parasubiculum left		presubiculum right		presubiculum left		fissure right		fissure left		CA1 right		CA1 left		subiculum right		subiculum left		tail right		tail left
		beta	p-value	beta	p-value	beta	p-value	beta	p-value	beta	p-value	beta	p-value	beta	p-value	beta	p-value	beta	p-value	beta	p-value	beta	p-value	beta	p-value	beta	p-value	beta	p-value	beta	p-value	beta	p-value	beta	p-value	beta	p-value	beta	p-value	beta	p-value	beta	p-value	beta	p-value	beta	p-value	beta	p-value
BASP-AS1		-0.041	0.984	-0.034	0.954	0.069	0.533	0.011	0.956	-0.017	0.884	-0.043	0.742	-0.052	0.652	-0.077	0.536	-0.017	0.859	-0.045	0.803	0.017	0.822	-0.021	0.974	0.016	0.858	-0.049	0.557	0.088	0.568	0.015	0.966	-0.007	0.95	-0.007	0.686	0.003	0.967	-0.016	0.947	0.074	0.525	0.06	0.77	-0.218	0.021	-0.127	0.31
MBOAT2		-0.002	0.984	0.011	0.954	0.087	0.533	0.004	0.956	-0.011	0.884	-0.026	0.742	-0.041	0.652	-0.066	0.536	-0.014	0.859	-0.019	0.803	0.029	0.822	0.002	0.974	0.04	0.858	-0.054	0.557	0.079	0.568	0.003	0.966	-0.061	0.744	-0.061	0.686	0.005	0.967	0.005	0.947	0.082	0.525	0.02	0.796	-0.171	0.051	-0.1	0.31
ALPK1		-0.003	0.984	0.015	0.954	0.122	0.406	0.036	0.956	-0.063	0.884	-0.059	0.742	-0.082	0.488	-0.088	0.536	-0.064	0.859	-0.05	0.803	-0.022	0.822	-0.044	0.974	0.04	0.858	-0.048	0.557	0.051	0.587	-0.012	0.966	-0.038	0.872	-0.038	0.686	-0.027	0.967	-0.046	0.857	0.068	0.525	-0.075	0.77	-0.176	0.051	-0.092	0.31
IL18RAP		0.025	0.984	0.065	0.954	0.057	0.533	-0.039	0.956	-0.051	0.884	-0.033	0.742	-0.094	0.488	-0.037	0.672	-0.034	0.859	-0.021	0.803	0.039	0.822	0.031	0.974	0.104	0.858	0.046	0.557	0.102	0.568	0.065	0.966	0.107	0.744	0.107	0.686	0.06	0.967	0.039	0.857	0.107	0.525	-0.027	0.796	-0.09	0.266	-0.094	0.31
LINCO1270		0.048	0.984	0.03	0.954	0.12	0.406	0.022	0.956	-0.022	0.884	-0.025	0.742	-0.034	0.652	-0.032	0.672	-0.024	0.859	-0.02	0.803	0.049	0.822	0.015	0.974	0.082	0.858	-0.092	0.557	0.063	0.568	-0.014	0.966	-0.073	0.744	-0.073	0.686	0.049	0.967	0.039	0.857	0.076	0.525	0.021	0.796	-0.057	0.45	0.047	0.53
C1orf200		0.012	0.984	-0.004	0.954	0.061	0.533	0.009	0.956	-0.094	0.767	-0.125	0.553	-0.092	0.488	-0.145	0.392	-0.08	0.859	-0.109	0.803	-0.038	0.822	-0.081	0.974	0.014	0.858	-0.083	0.557	0.071	0.568	-0.012	0.966	-0.005	0.95	-0.005	0.686	-0.037	0.967	-0.065	0.857	0.039	0.714	-0.059	0.77	-0.16	0.057	-0.089	0.31
AGAP1		0.037	0.984	-0.037	0.954	-0.032	0.671	-0.09	0.956	0.105	0.767	0.107	0.553	0.098	0.488	0.118	0.424	0.095	0.859	0.088	0.803	0.104	0.822	0.098	0.974	0.021	0.858	0.045	0.557	-0.024	0.749	0.016	0.966	-0.091	0.744	-0.091	0.686	0.12	0.812	0.111	0.857	0.022	0.775	0.08	0.77	0.102	0.244	0.084	0.31
